# Supplementary material for: Association mapping for morphological and physiological traits in Populus simonii
Source: BMC Genet. 2014 Jun 20;15(Suppl 1):S3. doi: 10.1186/1471-2156-15-S1-S3 (PMC4118617; doi:10.1186/1471-2156-15-S1-S3)
Supplement: Additional file 1 — Table S1 Location, sampling site characteristics and sample sizes for all wild populations of P. simonii. Table S2 Estimates of the posterior probability of the data for a given K in wild populations of P. simonii . Table S3 SSR markers used for association mapping in wild populations of P. simonii . Table S4 Marker loci associated with morphological and physiological traits among the wild P. simonii populations based on the Q model [file 1471-2156-15-S1-S3-S1.zip]

Archive with 5 entries (4 files):
- Additional file 1/Table S1.doc
- Additional file 1/Table S2.doc
- Additional file 1/Table S3.doc
- Additional file 1/Table S4.doc
- Additional file 1/
